# Supplementary material for: Psychogenic Non-Epileptic Status as Refractory, Generalized Hypertonic Posturing: Report of Two Adolescents
Source: Medicina (Kaunas). 2020 Sep 28;56(10):508. doi: 10.3390/medicina56100508 (PMC7600080; doi:10.3390/medicina56100508)
Supplement: Supplementary file 1 [file medicina-56-00508-s001.zip]

Archive with 1 entries (1 files):
- medicina-939040-SI.mp4
